# Supplementary material for: Job Accommodations and Job Loss From Unilateral Vocal Fold Paralysis
Source: Otolaryngol Head Neck Surg. 2025 Jun 12;173(4):938–46. doi: 10.1002/ohn.1334 (PMC12278813; doi:10.1002/ohn.1334)
Supplement: Supplementary file 2 — Supplemental Table S2: CoPE Collaborative author list. Description: Complete list of providers, by medical center, who enrolled patients in this study and are members of the CoPE Collaborative. [file OHN-173-938-s001.xlsx]

## Sheet: Sheet1
Site	Author 1	Author 2	Author 3
Augusta University	Gregory Postma MD
Baylor College of Medicine	Julina Ongkasuwan MD
Boston University Medical Center	J. Pieter Noordzij MD	Lauren Tracy MD
Brigham & Women's Hospital	Thomas L. Carroll MD
Cleveland Clinic	Paul C. Bryson MD, MBA	Candace M. Hrelec MD
Columbia University	Michael J. Pitman MD	Evan Kennedy MA
Duke University	Seth M. Cohen MD, MPH	Alissa M. Collins MD
Eastern Virginia Medical School	Benjamin J. Rubinstein MD	John T. Sinacori MD
Emory University	Adam M. Klein MD	Jeanne L. Hatcher MD	Andrew Tkaczuk MD
Johns Hopkins University	Lee M. Akst MD
Loma Linda University	Brianna K. Crawley MD
Massachusetts Eye & Ear	Phillip C. Song MD	Matthew R. Naunheim MD, MBA
Mayo Clinic	Dale C. Ekbom MD	Rebecca L. Pittelko MA
Mayo Clinic Arizona	David G. Lott MD
Medical College of Wisconsin	Jonathan M. Bock MD	Joel L. Blumin MD
Medical College of South Carolina	Ashli K. O'Rourke MD
Mount Sinai	Mark S. Courey MD
New York University	Milan R. Amin MD	Efstratios Achlatis MD
University of Alabama Birmingham	Edie R. Hapner PhD	C. Blake Simpson MD	Matthew R. Hoffman MD, PhD
University of California San Diego	Philip A. Weissbrod MD
Colorado University	Matthew Clary MD	Daniel S. Fink MD
Kansas University	Shannon M. Kraft MD
University of Kentucky	Mark Fritz MD	Holli Roth MSN
University of Miami	David E. Rosow MD
University of Pittsburgh Medical Center	Libby J. Smith DO
University of Rochester Medical Center	Glenn T. Schneider MD, MS
University of Southern California	Michael M. Johns MD	Yael Bonsoussan MD	Karla D. O'Dell MD
University of Texas San Antonio	Z. Michael Yang MD
University of Texas Southwestern	Ted Mau MD, PhD	Lesley F. Childs MD
University of Utah	Marshall E. Smith MD	Jessica Ku
University of Virginia	Patrick O. McGarey MD	James J. Daniero MD, MS
University of Washington	Emily C. Wilson MA	Albert L. Merati MD
University of Wisconsin-Madison	Seth H. Dailey MD
Vanderbilt Medical Center	C. Gaelyn Garrett MD	Alexander Gelbard MD
